# Supplementary material for: Essential Trace Elements Zinc, Iron, Copper and Attention-Deficit/Hyperactivity Disorder in Children and Adolescents: A Systematic Review and Meta-Analysis of Case–Control Studies
Source: Nutrients. 2026 Jun 2;18(11):1797. doi: 10.3390/nu18111797 (PMC13258722; doi:10.3390/nu18111797)
Supplement: Supplementary file 1 [file nutrients-18-01797-s001.zip]

Archive with 1 entries (1 files):
- nutrients-4284761-supplementary.pdf
